# Supplementary material for: CD226 identifies functional CD8+T cells in the tumor microenvironment and predicts a better outcome for human gastric cancer
Source: Front Immunol. 2023 Mar 28;14:1150803. doi: 10.3389/fimmu.2023.1150803 (PMC10086426; doi:10.3389/fimmu.2023.1150803)
Supplement: Supplementary file 1 [file DataSheet_1.zip › scRNA-seq analysis.R]

source("../../packages.R")
file <- list.files("data/")[grep("counts.txt.gz$",list.files("data/"))]
path <- paste0("data/",file)

data.list <- list()
for (i in 1:length(path)) {
  expr <- read.table(path[i],check.names = F,header = T,fill = T)
  data.list[[i]] <- expr
}
save(data.list,file = "data/data.list.RData")


source("../packages.R")
load("data/data.list.RData")
metadata <- read.table("data/GSE156728_metadata.txt.gz",fill = T,header = T,stringsAsFactors = F,
                       check.names = F,sep = "\t",row.names = 1)
metadata$meta.cluster <- as.factor(metadata$meta.cluster)

data.list <- lapply(data.list,function(x){
  x <- x[,colnames(x) %in% rownames(metadata)]
  x <- CreateSeuratObject(x)
})

Integrated <- merge(data.list[[1]],y=c(data.list[[2]],data.list[[3]],data.list[[4]],data.list[[5]],
                                       data.list[[6]],data.list[[7]],data.list[[8]],data.list[[9]],
                                       data.list[[10]],data.list[[11]],data.list[[12]],data.list[[13]],
                                       data.list[[14]],data.list[[15]],data.list[[16]],data.list[[17]],
                                       data.list[[18]],data.list[[19]],data.list[[20]],data.list[[21]],
                                       data.list[[22]]))

Integrated <- AddMetaData(Integrated,metadata)


Integrated <- NormalizeData(Integrated) %>%
  FindVariableFeatures() %>%
  ScaleData() %>%
  RunPCA() %>% 
  RunHarmony("patient",plot_convergence = T)

ElbowPlot(Integrated,ndims = 50,reduction = "harmony")

Integrated <- Integrated %>%
  FindNeighbors(reduction = "harmony", dims = 1:20) %>%
  FindClusters(resolution = .1) %>%
  RunUMAP(reduction = "harmony", dims = 1:20)

Idents(Integrated) <- "meta.cluster"
DimPlot(Integrated,label = T)

DotPlot(Integrated,features = c("IL1R1","IL1R2"))
FeaturePlot(Integrated,features = c("CD19"))
FeaturePlot(Integrated,features = c("IL1R2","REL"))

TCR <- read.table("data/GSE156728_10X_VDJ.merge.txt.gz",fill = T,header = T,sep = "\t",
                  check.names = F)

save(Integrated,TCR,file = "data/Integrated.RData")

source("../../packages.R")
load("data/Integrated.RData")

cluster <- levels(Integrated@meta.data[["meta.cluster"]])[grep("CD8",levels(Integrated@meta.data[["meta.cluster"]]))]
CD8 <- subset(Integrated,idents = cluster)

Idents(CD8) <- "loc"
CD8 <- subset(CD8,idents = "T") %>%
  NormalizeData() %>%
  FindVariableFeatures() %>%
  ScaleData(vars.to.regress = c("S.Score","G2M.Score")) %>%
  RunPCA() %>% 
  RunHarmony("patient",plot_convergence = T) %>%
  FindNeighbors(reduction = "harmony", dims = 1:50) %>%
  FindClusters(resolution = .1) %>%
  RunUMAP(reduction = "harmony", dims = 1:50)

Idents(CD8) <- "meta.cluster"
DimPlot(CD8,label = T)

DotPlot(CD8,features = c("CD226","TOX"))
expr <- as.data.frame(CD8@assays$RNA@counts)
expr <- expr[c("CD226","TIGIT"),]
CD226_Pos <- colnames(expr[,expr["CD226",] > 0])
TIGIT_Pos <- colnames(expr[,expr["TIGIT",] > 0])
Both_Pos <- intersect(CD226_Pos,TIGIT_Pos)
CD226_Pos <- CD226_Pos[-which(CD226_Pos %in% Both_Pos)]
TIGIT_Pos <- TIGIT_Pos[-which(TIGIT_Pos %in% Both_Pos)]

Sub_CD8 <- subset(CD8,cells = c(Both_Pos,CD226_Pos,TIGIT_Pos))
group <- data.frame(row.names = c(Both_Pos,CD226_Pos,TIGIT_Pos),Group=c(rep("Both_Pos",length(Both_Pos)),
                                                                        rep("CD226_Pos",length(CD226_Pos)),
                                                                        rep("TIGIT_Pos",length(TIGIT_Pos))))
Sub_CD8 <- AddMetaData(Sub_CD8,group)

save(Sub_CD8,TCR,file = "data/Sub_CD8_CD226.RData")


source("../../packages.R")
load("data/Sub_CD8_CD226.RData")

Sub_CD8 <- FindNeighbors(Sub_CD8,reduction = "harmony", dims = 1:30) %>%
  FindClusters(resolution = .1) %>%
  RunUMAP(reduction = "harmony", dims = 1:30)

Sub_CD8$Group <- factor(Sub_CD8$Group,levels = c("CD226_Pos","Both_Pos","TIGIT_Pos"))
DimPlot(Sub_CD8,group.by = "Group",cols = "Set1")

FeaturePlot(Sub_CD8,features = c("IFNG"))

DotPlot(Sub_CD8,features = c("CD226","KLRG1","CX3CR1","TNF","TBX21","BHLHE40","ID2",
                             "GZMA","GZMB","GNLY","PRF1","IFNG",
                             "PDCD1","ENTPD1","CTLA4","LAG3","TIGIT","TRIB1","BATF","TOX","TOX2"),group.by = "Group",cols = "RdBu")+
  coord_flip()


library(Seurat)
library(tidyverse)
library(patchwork)
library(SCENIC)
library(doParallel)
rm(list=ls())

##分析准备
dir.create("SCENIC")
dir.create("SCENIC/CD226")
dir.create("SCENIC/CD226/int")
setwd("SCENIC/CD226") 
load('../../data/Sub_CD8_CD226.RData')

cellInfo <- Sub_CD8@meta.data
saveRDS(cellInfo, file="int/cellInfo.Rds")
exprMat <- as.matrix(Sub_CD8@assays$RNA@counts)


##设置分析环境
mydbDIR <- "/data4T2/huanghao/project/reference/scenic_ref/cisTarget/"
mydbs <- c("hg38__refseq-r80__500bp_up_and_100bp_down_tss.mc9nr.feather",
           "hg38__refseq-r80__10kb_up_and_down_tss.mc9nr.feather")
names(mydbs) <- c("500bp", "10kb")
scenicOptions <- initializeScenic(org="hgnc",    ###mouse:mgi   human:hgnc
                                  nCores=8,
                                  dbDir=mydbDIR, 
                                  dbs = mydbs,
                                  datasetTitle = "CD226")
saveRDS(scenicOptions, "int/scenicOptions.rds")


##==转录调控网络推断==##
genesKept <- geneFiltering(exprMat, scenicOptions, 
                           minCountsPerGene = 3 * 0.01 * ncol(exprMat), 
                           minSamples = ncol(exprMat) * 0.01)
exprMat_filtered <- exprMat[genesKept, ]
#exportsForArboreto(exprMat_filtered,scenicOptions)
runCorrelation(exprMat_filtered, scenicOptions)
exprMat_filtered_log <- log2(exprMat_filtered+1)


runGenie3(exprMat_filtered_log, scenicOptions, nParts = 10)

#replace by GRNboost
######terminal code
#conda activate pyscenic
#python
#import pandas as pd
#from arboreto.utils import load_tf_names
#from arboreto.algo import grnboost2

#ex_matrix = pd.read_csv("int/1.1_exprMatrix_filtered_t.txt",sep='\t')
#tf_names = load_tf_names("int/1.1_inputTFs.txt") 

#network = grnboost2(expression_data = ex_matrix,tf_names = tf_names)
#network.to_csv("int/grnboost2_output.tsv",sep='\t',index=False,header=False)

######R code
grn_res <- read.table("int/grnboost2_output.tsv")
colnames(grn_res) <- c("TF","Target","Importance")
write.table(grn_res,file = "int/grnboost2_output.tsv",row.names = F, quote = F)
grn_res <- importArboreto("int/grnboost2_output.tsv")
colnames(grn_res) <- c("TF","Target","weight")
saveRDS(grn_res,file = "int/1.4_GENIE3_linkList.Rds")
####################


runSCENIC_1_coexNetwork2modules(scenicOptions)
runSCENIC_2_createRegulons(scenicOptions)

scenicOptions <- initializeScenic(org="hgnc",    ###mouse:mgi   human:hgnc
                                  nCores=1,
                                  dbDir=mydbDIR, 
                                  dbs = mydbs,
                                  datasetTitle = "Treg")
runSCENIC_3_scoreCells(scenicOptions,exprMat=exprMat_filtered_log)
runSCENIC_4_aucell_binarize(scenicOptions,exprMat=exprMat_filtered_log)

##导入原始regulonAUC矩阵
AUCmatrix <- readRDS("int/3.4_regulonAUC.Rds")
AUCmatrix <- AUCmatrix@assays@data@listData$AUC
AUCmatrix <- data.frame(t(AUCmatrix), check.names=F)
RegulonName_AUC <- colnames(AUCmatrix)
RegulonName_AUC <- gsub(' \\(','_',RegulonName_AUC)
RegulonName_AUC <- gsub('\\)','',RegulonName_AUC)
colnames(AUCmatrix) <- RegulonName_AUC


AUCmatrix <- AUCmatrix[,-grep("extended",colnames(AUCmatrix))]


CD226_Pos <- cellInfo[cellInfo$Group == "CD226_Pos",]
TIGIT_Pos <- cellInfo[cellInfo$Group == "TIGIT_Pos",]
CD226_Pos <- AUCmatrix[rownames(AUCmatrix) %in% rownames(CD226_Pos),]
TIGIT_Pos <- AUCmatrix[rownames(AUCmatrix) %in% rownames(TIGIT_Pos),]
pval <- vector()
for (j in 1:ncol(CD226_Pos)) {
  pval[j] <- wilcox.test(CD226_Pos[,j],TIGIT_Pos[,j])[["p.value"]]
}
pval <- data.frame(TF=colnames(TIGIT_Pos),pval=pval)

pval <- pval[order(pval$pval),]
pval <- pval[1:30,]
TF <- unlist(strsplit(pval$TF,"_"))[seq(1,60,2)]


Sub_CD8$Group <- factor(Sub_CD8$Group,levels = c("CD226_Pos","Both_Pos","TIGIT_Pos"))

DotPlot(Sub_CD8,features = TF,group.by = "Group",cols = "RdBu")+
  coord_flip()
Idents(Sub_CD8) <- "Group"
ave <- as.data.frame(AverageExpression(Sub_CD8))

pheatmap(ave[TF,],scale = "row")


TIGIT <- apply(TIGIT_Pos, 2, mean)
CD226 <- apply(CD226_Pos, 2, mean)
Both <- apply(AUCmatrix[-which(rownames(AUCmatrix) %in% c(rownames(CD226_Pos),rownames(TIGIT_Pos))),],2,mean)

AUC <- data.frame(row.names = colnames(AUCmatrix),CD226=CD226,TIGIT=TIGIT,Both=Both)
AUC <- AUC[rownames(AUC) %in% pval$TF,]
pheatmap(AUC,scale = "row")


source("../../packages.R")
load("data/Integrated.RData")

cluster <- levels(Integrated@meta.data[["meta.cluster"]])[grep("CD8",levels(Integrated@meta.data[["meta.cluster"]]))]
CD8 <- subset(Integrated,idents = cluster)

Idents(CD8) <- "loc"
CD8 <- subset(CD8,idents = "T")

Idents(CD8) <- "meta.cluster"
CD8 <- subset(CD8,idents = "CD8.c16.MAIT.SLC4A10",invert = T)

table(CD8$cancerType)
Idents(CD8) <- "cancerType"

CD8 <- subset(CD8,idents = "CD8.c16.MAIT.SLC4A10",invert = T) %>%
  NormalizeData() %>%
  FindVariableFeatures() %>%
  ScaleData(vars.to.regress = c("S.Score","G2M.Score")) %>%
  RunPCA() %>% 
  RunHarmony("patient",plot_convergence = T) %>%
  FindNeighbors(reduction = "harmony", dims = 1:50) %>%
  FindClusters(resolution = .1) %>%
  RunUMAP(reduction = "harmony", dims = 1:50)

Idents(CD8) <- "meta.cluster"
DimPlot(CD8,label = T)

FeaturePlot(CD8,features = c("IFNG","TIGIT","CD226"))
DefaultAssay(CD8) <- "MAGIC_RNA"
FeaturePlot(CD8,features = c("CD226","IFNG","TIGIT"),min.cutoff = 0,pt.size = .8,ncol = 3)

a <- as.data.frame(t(CD8@assays[["MAGIC_RNA"]]@data[c("CD226","IFNG","TIGIT"),]))
cor(a)
pheatmap(cor(a),color = colorRampPalette(brewer.pal(n = 7, name =
                                                      "Reds"))(100))
library(Rmagic)
CD8 <- magic(CD8)

expr <- as.data.frame(CD8@assays[["RNA"]]@data)
expr <- as.data.frame(t(expr[c("CD226","IFNG","TIGIT"),]))
data <- as(as.matrix(CD8@assays[["RNA"]]@counts), 'sparseMatrix')
metadata=data.frame(cancerType=CD8@meta.data[["cancerType"]],
                    cluster=CD8@active.ident)
metadata <- cbind(metadata,expr)

pd <- new('AnnotatedDataFrame', data = metadata)
fData <- data.frame(gene_short_name = row.names(data), row.names = row.names(data))
fd <- new('AnnotatedDataFrame', data = fData)
cd <- newCellDataSet(data,
                     phenoData = pd,
                     featureData = fd,
                     lowerDetectionLimit = 0.5,
                     expressionFamily = negbinomial.size())
rm(data,CD8,TCR)
cd <- estimateSizeFactors(cd)
cd <- estimateDispersions(cd)

disp_table <- dispersionTable(cd)
disp.genes <- subset(disp_table, mean_expression >= 0.3 & dispersion_empirical >= 1 * dispersion_fit)$gene_id
cd <- setOrderingFilter(cd, disp.genes)
plot_ordering_genes(cd)
cd <- reduceDimension(cd, max_components = 2, method = 'DDRTree')
cd <- orderCells(cd)

p1 <- plot_cell_trajectory(cd, color_by = "Pseudotime",cell_size = .5 ) + scale_color_distiller(palette = "RdBu")
p2 <- plot_cell_trajectory(cd, color_by = "IFNG" ,cell_size = .5 ) + scale_color_distiller(palette = "RdBu")
p3 <- plot_cell_trajectory(cd, color_by = "CD226" ,cell_size = .5 ) + scale_color_distiller(palette = "RdBu")
p4 <- plot_cell_trajectory(cd, color_by = "TIGIT" ,cell_size = .5 ) + scale_color_distiller(palette = "RdBu")
(p1/p2)|(p3/p4)


plot_cell_trajectory(cd, color_by = "CD226" ) + scale_color_distiller(palette = "Spectral")
plot_cell_trajectory(cd, color_by = "cell_type") + scale_color_brewer(palette = 'Dark2')
plot_cell_trajectory(cd, color_by = 'cluster')
