# Supplementary material for: CD226 identifies functional CD8+T cells in the tumor microenvironment and predicts a better outcome for human gastric cancer
Source: Front Immunol. 2023 Mar 28;14:1150803. doi: 10.3389/fimmu.2023.1150803 (PMC10086426; doi:10.3389/fimmu.2023.1150803)
Supplement: Supplementary file 1 [file DataSheet_1.zip › TCGA analysis.R]

#TCGA GTEX
options(stringsAsFactors = F)
rm(list = ls())
load("data/STAD.RData")
colnames(expr) <- gsub(".","-",colnames(expr),fixed = T)
expr <- expr[,substr(colnames(expr),14,15) < 10]

dat=log2(edgeR::cpm(expr)+1)
library(estimate)
estimate <- function(dat,pro){
  input.f=paste0(pro,'_estimate_input.txt')
  output.f=paste0(pro,'_estimate_gene.gct')
  output.ds=paste0(pro,'_estimate_score.gct')
  write.table(dat,file = input.f,sep = '\t',quote = F)
  library(estimate)
  filterCommonGenes(input.f=input.f,
                    output.f=output.f ,
                    id="GeneSymbol")
  estimateScore(input.ds = output.f,
                output.ds=output.ds,
                platform="illumina")   ## 注意platform
  scores=read.table(output.ds,skip = 2,header = T)
  rownames(scores)=scores[,1]
  scores=t(scores[,3:ncol(scores)])
  return(scores)
}
pro='STAD'
scores=estimate(dat,pro)
TumorPurity = as.data.frame(cos(0.6049872018+0.0001467884 * scores[,3]))
colnames(TumorPurity) <- "TumorPurity"
scores <- cbind(scores,TumorPurity)
rownames(scores) <- gsub(".","-",rownames(scores),fixed = T)
save(scores,file = "data/scores_TumorPurity.RData")


sub_expr <- log2(as.data.frame(t(expr[c("CD4","FOXP3","TBX21","EOMES","TCF7","CD68","CD19","NCR1",
                                        "CD8A","CD226","CD274","IFNG","EPCAM","COL1A2","PECAM1",
                                        "CD28","CTLA4","PDCD1","S100A9","MRC1","IL1B","CD79A",
                                        "CD14","CCR7","XCR1","CD1D","IRF4","IRF8","GZMB","PRDM1"),]))+1)
sub_expr <- cbind(scores,sub_expr)
sub_expr <- sub_expr[,-3]
pheatmap::pheatmap(cor(sub_expr),
                   color = colorRampPalette(colors = c("blue","white","red"))(100))

write.table(expr,file = "data/STAD.txt",sep = "\t",quote = F)


#免疫浸润
options(stringsAsFactors = F)
rm(list = ls())
source("../../R/typora/CIBERSORT.R")
sig_matrix <- "../../LM22.txt"
## 指定表达矩阵
STAD_file = 'data/STAD.txt'
## 运行
res_cibersort <- CIBERSORT(sig_matrix, STAD_file, perm=1000, QN=TRUE)
write.csv(res_cibersort,file = "data/STAD.res_cibersort.csv")


options(stringsAsFactors = F)
rm(list = ls())
load("data/STAD.RData")
colnames(expr) <- gsub(".","-",colnames(expr),fixed = T)
expr <- expr[,substr(colnames(expr),14,15) < 10]

expr <- as.data.frame(t(expr[c("CD226","CD8A"),]))
expr <- log2(expr+1)
res_cibersort <- read.csv("data/STAD.res_cibersort.csv",row.names = 1)[,1:22]
expr <- cbind(expr,res_cibersort)
expr <- expr[,-2]

pheatmap::pheatmap(cor(expr))

plot(expr[,"CD226"],expr[,9])
write.csv(expr,file = "data/LM22_CD226_cor.csv")


rm(list = ls())
load("data expr/PAAD.RData")
PAAD <- PAAD[apply(PAAD, 1, sd) > 0,]
library(clusterProfiler)
gene <- bitr(rownames(PAAD),fromType = "SYMBOL",toType = "ENTREZID",OrgDb = "org.Hs.eg.db")
PAAD <- PAAD[rownames(PAAD) %in% gene$SYMBOL,]
PAAD <- log2(PAAD+1)
cor_mat <- cor(t(PAAD))

cor <- as.data.frame(cor_mat)
cor <- cor[cor[,"METTL3"] > .5,]
cor_gene <- rownames(cor)
gene <- gene[gene$SYMBOL %in% cor_gene,]

go <- enrichGO(gene$ENTREZID,
               OrgDb = "org.Hs.eg.db",
               ont = "MF")
dotplot(go)
kegg <- enrichKEGG(gene$ENTREZID,
                   organism = "hsa")
dotplot(kegg)
