# Supplementary material for: CD226 identifies functional CD8+T cells in the tumor microenvironment and predicts a better outcome for human gastric cancer
Source: Front Immunol. 2023 Mar 28;14:1150803. doi: 10.3389/fimmu.2023.1150803 (PMC10086426; doi:10.3389/fimmu.2023.1150803)
Supplement: Supplementary file 2 [file DataSheet_2.zip]

Archive with 2 entries (2 files):
- survival data.pzfx
- __MACOSX/._survival data.pzfx
