# Supplementary material for: CD226 identifies functional CD8+T cells in the tumor microenvironment and predicts a better outcome for human gastric cancer
Source: Front Immunol. 2023 Mar 28;14:1150803. doi: 10.3389/fimmu.2023.1150803 (PMC10086426; doi:10.3389/fimmu.2023.1150803)
Supplement: Supplementary file 5 [file Table_1.xlsx]

## Sheet: Sheet1
OS	OS Time	Grade	Age	Tumor Size	T Stage	N Stage	M Stage	Pathological Grade	AJCC Seventh Edition Clinical Stage	PD-L1+ Cells percentage	PD-L1+CK+ Cells percentage	PD-L1+ Cells in SA Region percentage	CD226+ Cells percentage	CD226+ Cells in EP Region percentage	CD226+ Cells in SA Region percentage	CD8+ Cells percentage	CD8+ Cells in EP Region percentage	CD8+ Cells in SA Region percentage	CD8+ CD226+ Cells percentage	CD8+ CD226+ Cells in EP Region percentage	CD8+ CD226+ Cells in SA Region percentage	CD226+ CD8+ IFN-γ+ Cells percentage/CD8+ CD226+ Cells percentage	CD226+ CD8+ IFN-γ+ Cells percentage/CD8+ CD226+ Cells percentage EP	CD226+ CD8+ IFN-γ+ Cells percentage/CD8+ CD226+ Cells percentage SA	CD8+ CD226+ Cells percentage/CD8+ Cells percentage	CD8+ CD226+ Cells percentage/CD8+ Cells percentage EP	CD8+ CD226+ Cells percentage/CD8+ Cells percentage SA
1	4	Male	70	6×6×3cm	T2	N0	M0	Ⅱ-Ⅲ	1B	0.197304	0	0.00358637	3.683	0.00219298	0.0651524	8.22098	0.0285088	0.126121	0.00986518	0.000730994	0.0173341	0.133333	1	0.103448	0.0012	0.025641	0.137441
1	17	Female	57	7×7×4cm	T3	N3a	M1	Ⅱ-Ⅲ	4	0.163378	0.000125676	0.00321802	9.70215	0.0730842	0.124162	7.46513	0.0345317	0.120139	0.0165892	0.00402081	0.0308394	0.174242	0.705882	0.0956522	0.00222222	0.116438	0.256696
0	99	Male	51	7×4×1cm	T3	N2	M0	Ⅲ	3A	0.209849	0	0.00265581	7.37269	0.0446667	0.0814448	9.59709	0.0586667	0.105878	0.0142697	0.00933333	0.0155807	0.0882353	0.285714	0.0568182	0.00148688	0.159091	0.147157
1	28	Male	50	6×6×5cm	T3	N3a	M0	Ⅲ-Ⅳ	3B	0	0	0	12.314	0.172795	0.0571215	4.24028	0.020075	0.0720878	0.00417604	0.00393996	0.0044899	0.461538	0.809524	0.0555556	0.000984848	0.196262	0.0622837
1	8	Male	41	6.5×6×1cm	T4a	N3a	M0	Ⅲ-Ⅳ	3C	0.0530645	0	0.000915751	7.93314	0.0511041	0.0998168	4.0329	0.0252366	0.0512821	0.00636774	0.00252366	0.00915751	0.0833333	0.25	0.05	0.00157895	0.1	0.178571
1	3	Female	81	5×3×1.2cm	T4a	N1	M0	Ⅲ	3A	0.0091659	0	0.000222568	3.58387	0.0225962	0.0547518	9.56004	0.0816581	0.115513	0.00907424	0.00592177	0.0135767	0.111111	0.236842	0.0327869	0.000949185	0.0725191	0.117534
1	9	Female	73	14×10×7cm	T3	N2	M0	Ⅲ-Ⅳ	3A	0	0	0	17.3776	0	0.211132	32.5434	0.1875	0.355086	0.116904	0	0.142035	0.0135135	0	0.0135135	0.00359223	0	0.4
1	69	Male	72	4.5×3.5×1.2cm	T4a	N1	M0	Ⅱ-Ⅲ	3A	0	0	0	6.71468	0.0357959	0.11621	15.1138	0.109673	0.216031	0.0243959	0.00952018	0.0476758	0.0285714	0.08	0.0125	0.00161414	0.0868056	0.22069
1	21	Male	49	20×13×1cm	T3	N3b	M0	Ⅲ-Ⅳ	3B	0.87399	0.00132758	0.0138395	7.65571	0.0638031	0.0865955	33.1674	0.322783	0.338671	0.0287642	0.0243657	0.0322262	0.00769231	0	0.0122699	0.000867245	0.0754864	0.0951547
0	100	Male	63	5×4×1cm	T3	N3a	M0	Ⅲ	3B	0	0	0	1.31011	0.0124031	0.0132743	0.138718	0.000775194	0.00153905	0.000154131	0.000775194	0	1	1	0	0.00111111	1	0
1	20	Female	73	4×3×2cm	T4a	N2	M0	Ⅱ-Ⅲ	3B	0.137788	0.000688942	0.0263158	8.9907	0.0915242	0.0421053	0.0344471	0.000356125	0	0.000172236	0.000178063	0	1	1	0	0.005	0.5	0
1	20	Female	77	6×6×5cm	T3	N3a	M0	Ⅲ	3B	0	0	0	4.18299	0.0437288	0.0305944	3.77859	0.0299897	0.0839161	0.00113737	0.000886394	0.00262238	0.333333	0.5	0	0.000301003	0.0295567	0.03125
1	85	Female	75	3×2.5×1.7cm	T3-4	N1	M0	Ⅲ	2	7.89351	0.00233536	0.126228	11.3031	0.288509	0.00453515	1.91499	0.0244499	0.015873	0.00140121	0.00366748	0	0.333333	0.333333	0	0.000731707	0.15	0
1	22	Male	60	12×9×1.5cm	T3	N2	M0	Ⅲ	3A	0.813251	0.00402895	0.0182383	0.775946	0.00563458	0.0166861	1.40267	0.00812858	0.0388048	0.000298441	9.23702e-05	0.00116414	0.25	1	0	0.000212766	0.0113636	0.03
1	78	Male	61	4×3×1cm	T3		M0	Ⅲ		0	0	0	9.39262	0.0689836	0.162656	13.3521	0.134649	0.130414	0.0252435	0.0197345	0.0404235	0.213198	0.371681	0	0.0018906	0.146563	0.309963
0	99	Male	52	3×3×1cm	T3	N2	M0	Ⅲ	3A	2.83859	0.0141929	0.0229568	11.3543	0.187468	0.0463728	11.643	0.155129	0.0812672	0.0440221	0.0747852	0.0160698	0.163934	0.202703	0	0.00378099	0.482085	0.19774
1	16	Female		18×11×1cm	T3	N2	M0	Ⅲ-Ⅳ	3A	0	0	0	4.51147	0.0373181	0.0550931	3.31189	0.0334469	0.0326992	0.00173853	0.00108393	0.0025763	0.15	0.428571	0	0.000524934	0.0324074	0.0787879
1	50	Male	75	4×2×1.5cm	T3	N0	M0	Ⅲ	2A	0.356677	0.000347977	0.013915	6.88995	0.0780896	0.0383603	5.69813	0.0511544	0.0763445	0.00260983	0.00237664	0.00338473	0.0666667	0.0952381	0	0.000458015	0.0464602	0.044335
1	73	Male	56	6×2×0.2cm	T1a	N2	M0	Ⅲ	2A	2.28985	0.00147732	0.0313949	5.80588	0.0533861	0.0600506	6.84001	0.0860109	0.0608934	0.0122618	0.0163124	0.0105352	0.0361446	0.0909091	0	0.00179266	0.189655	0.17301
0	100	Male	59	3×2×1cm	T2	N0	M0	Ⅲ	1B	0	0	0	4.75722	0.0184927	0.0733746	10.8104	0.101884	0.113622	0.0108268	0.00488486	0.0160991	0.0151515	0.0714286	0	0.00100152	0.0479452	0.141689
1	17	Male	62	5.5×3.5×1.5cm	T4a	N3b	M0	Ⅲ	3C	0.263722	0.000576891	0.0108794	2.22515	0.018332	0.0398912	14.4635	0.134166	0.19175	0.00601615	0.00523771	0.00951949	0.0136986	0.0192308	0	0.000415954	0.039039	0.0496454
1	38	Male	47	6×5×1.3cm	T4a	N3a	？	Ⅲ		0.220507	0.000441014	0.0035966	5.27747	0.0620679	0.0438786	13.8037	0.0927262	0.181413	0.00632121	0.00240457	0.0100705	0.0116279	0.0625	0	0.000457934	0.0259319	0.0555115
1	25	Female	55	4×3×1cm	T3	N1	M0	Ⅲ	2B	1.08014	0.00241103	0.0209898	9.16192	0.0626391	0.129032	25.2773	0.224713	0.288997	0.0415662	0.0268698	0.0605391	0.00232019	0.00636943	0	0.00164441	0.119573	0.20948
1	17	Female	50	2.5×2×1cm	T3	N2	M0	Ⅲ	3A	0.00920217	9.20217e-05	0	14.1069	0.042571	0.189743	27.6157	0.168614	0.3293	0.0604583	0.0186422	0.081122	0	0	0	0.00218927	0.110561	0.246347
1	20	Female	54	7×4×1.5cm	T3	N0	M0	Ⅲ	2A	0.67241	0.00252154	0.00541538	12.303	0.0595836	0.133908	22.8725	0.193826	0.234708	0.060622	0.0236899	0.0669538	0	0	0	0.00265044	0.122222	0.285265
1	23	Female	73	3×2×1cm	T2	N3a	M0	Ⅱ-Ⅲ	3A	0.492951	0.000788721	0.00656088	10.3914	0.0105879	0.15502	20.2504	0.0752299	0.2722	0.0369713	0.00529395	0.054318	0	0	0	0.00182571	0.0703704	0.199552
1	23	Male	68	3.5×2×2cm	T3	N2	M0	Ⅲ	3A	0.0403009	0	0.000477403	6.75712	0.0172414	0.0768619	13.8501	0.0594828	0.153087	0.0377485	0.0155172	0.0418523	0	0	0	0.00272551	0.26087	0.273389
1	40	Male	62	1.8×1.7×0.2cm	T1b	N0	M0	Ⅲ	1A	0.572917	0.000260417	0.00647059	7.16146	0.161364	0.06	23.6719	0.438636	0.210588	0.040625	0.120455	0.0302941	0	0	0	0.00171617	0.274611	0.143855
1	65	Male	65	4×3.5×1cm	T2-3	N0	M0	Ⅲ	2	0.112724	0	0.00128576	11.6246	0.0422857	0.126647	14.4568	0.112	0.149148	0.0271946	0.0148571	0.0289296	0	0	0	0.00188109	0.132653	0.193966
0	99	Female	58	5×4×1cm	T3	N3a	M0	Ⅲ	3B	0.0637697	0	0.00098439	10.8226	0.146663	0.0873295	6.8598	0.0444904	0.0817044	0.0149403	0.00517331	0.0202503	0	0	0	0.00217795	0.116279	0.247849
1	21	Male	79	4.5×3×1cm	T4a	？	M0	Ⅲ	3	0.309909	0.00125639	0.00435127	5.20982	0.0331251	0.0779272	17.8993	0.138893	0.233584	0.011475	0.00610199	0.0187896	0	0	0	0.000641086	0.0439331	0.0804403
0	100	Male	65	0.5-1.2cm	T3	N1	M0	Ⅱ	2B	0.0629893	0.000179969	0.00176929	4.78719	0.0249789	0.115004	8.76451	0.0545433	0.184713	0.0076487	0.00410281	0.0180467	0	0	0	0.00087269	0.0752212	0.0977011
1	69	Female	67	3.5×3×1cm	T2-3	N0	M0	Ⅲ-Ⅳ	2	0.204012	0	0.00224719	3.70622	0.0221402	0.0385768	30.2618	0.416974	0.291011	0.016661	0.0147601	0.0168539	0	0	0	0.000550562	0.0353982	0.0579151
0	99	Male	56		T3	N2	M0	Ⅱ	3A	0.215395	0.000113366	0.00222014	9.28466	0.0912548	0.0928955	7.04002	0.0228137	0.0718626	0.0154178	0.0152091	0.0154242	0	0	0	0.00219002	0.666667	0.214634
0	99	Male	74	4×2×1cm	T4a	N0	M0	Ⅱ-Ⅲ	2B	0.441163	0.0005402	0.00576627	9.7236	0.102331	0.0950794	8.85928	0.0905238	0.0877755	0.0139552	0.0108992	0.0152486	0	0	0	0.0015752	0.120401	0.173723
1	19	Male	54	7×3.5×1.5cm	T3	N0	M0	Ⅲ	2A	0.37594	0.00125313	0.00225564	1.81704	0.0225564	0.0172932	1.75439	0	0.0210526	0.0112782	0	0.0135338	0	0	0	0.00642857	0	0.642857
0	100	Male	62	4.5×2.5×0.3cm	T1b	N0	M0	Ⅱ	1A	0	0	0	10.67	0.0449909	0.171341	2.24583	0.0134791	0.0318641	0.00885286	0.00491803	0.0129746	0	0	0	0.00394191	0.364865	0.407186
1	9	Male	76	6×5×1.5cm	T3	N2	M0	Ⅲ	3A	0.202877	0.00147547	0.00114811	11.0291	0.143467	0.0746269	18.0745	0.159487	0.203597	0.014017	0.0160199	0.0118638	0	0	0	0.00077551	0.100446	0.0582707
0	99	Female	59	3×2.1×0.4cm	T1a	N1	M0	Ⅱ-Ⅲ	1B	6.18557	0	0.0618557	3.09278		0.0309278	6.70103		0.0670103	0.0103093		0.0103093	0	0	0	0.00153846	0	0.153846
1	43	Male	48	2.5×2.3×1.5cm	T3	N0	M0	Ⅲ	2A	0.191335	0.000136668	0.00513428	1.83135	0.00877743	0.0363349	8.36408	0.0900731	0.071485	0.00560339	0.0031348	0.0102686	0	0	0	0.000669935	0.0348028	0.143646
0	101	Male	78	3.5×3×2cm	T3	N2	M0	Ⅱ	3A	34.3897	0.283922	0.229353	1.99434	0.00550716	0.0578643	6.60672	0.0378492	0.140189	0.00326347	0.000600781	0.0102578	0	0	0	0.000493963	0.015873	0.0731707
0	99	Male	66	6×5.5×0.3cm	T1b	N2	M0	Ⅲ	2A	0	0	0	2.94242	0.3125	0.0255365	7.62066	0.65625	0.0682403	0.0139712	0.296875	0.0100858	0	0	0	0.00183333	0.452381	0.147799
1	17	Male	71	3.5×3×0.4cm	T3	N2	M1	Ⅱ-Ⅲ	4	0.0725689	9.07112e-05	0.00188172	2.71226	0.0109529	0.058871	4.19993	0.0240964	0.0771505	0.00535196	0.00314896	0.00967742	0	0	0	0.0012743	0.130682	0.125436
1	22	Male	65	1.2-2×1.5×1.5	T3	N1	M0	Ⅱ-Ⅲ	2B	1.01425	0.000482975	0.0152905	1.71456	0.00327869	0.0252294	4.34678	0.00393443	0.0665138	0.00555421	0	0.00879205	0	0	0	0.00127778	0	0.132184
1	3	Female	67	10×8×2cm	T4b	N3a	M0	Ⅲ	3C	19.3206	0.0360934	0.193312	1.9816	0.0374332	0.0171289	18.4713	0.315508	0.164763	0.009908	0.0213904	0.00815661	0	0	0	0.000536398	0.0677966	0.049505
1	53	Female	74	5×3×1cm	T3	N2	M0	Ⅱ	3A	0.0442752	0	0.000517545	7.50908	0.101716	0.0705931	11.2548	0.0821078	0.11769	0.00743824	0.00367647	0.0080737	0	0	0	0.000660897	0.0447761	0.0686016
1	48	Female	52	5×4×1cm	T3	N3a	M0	Ⅲ	3B	1.13387	0.000914411	0.0151976	7.75421	0.0763158	0.0780142	8.17484	0.0657895	0.0878926	0.00694952	0.00526316	0.00759878	0	0	0	0.000850112	0.08	0.0864553
0	102	Male	70	8×7×6cm	T2	N0	M0	Ⅲ	1B	0.118747	7.4217e-05	0.00110733	4.59403	0.0938628	0.0427905	11.0435	0.369434	0.0934114	0.0100193	0.0505415	0.00735585	0	0	0	0.000907258	0.136808	0.0787468
0	107	Female	62	3×2.8×1cm	T1	N0	M0	Ⅱ	1A	0	0	0	1.85874	0.00806452	0.0275862	4.83271	0.016129	0.0758621	0.00371747	0	0.00689655	0	0	0	0.000769231	0	0.0909091
1	55	Male	53	3.5×3.5×1.5cm	T4a	N0	M0	Ⅱ	2B	0	0	0	1.8319	0.00685714	0.0285423	17.1336	0.0891429	0.244648	0.00484914	0.00342857	0.00611621	0	0	0	0.000283019	0.0384615	0.025
0	106	Male	65	3×2×1.5cm	T3	N0	M0	Ⅱ-Ⅲ	2A	0	0	0	11.8148	0.113636	0.118187	3.10707	0	0.0313436	0.00593707	0	0.00598922	0	0	0	0.00191083	0	0.191083
1	1	Male	71	7.5×5×1cm	T3-4	N3a	M0	Ⅲ	3	1.857	0.00565174	0.0216581	1.26491	0.000479042	0.0199369	9.59002	0.0543713	0.120769	0.00331928	0	0.00530694	0	0	0	0.000346118	0	0.043943
0	101	Female	63	3×2×1.5cm	T3	N0	M0	Ⅱ	2A	0.1365	0.000455	0.00378644	11.9847	0.120867	0.116622	1.2103	0.0112602	0.0147671	0.004732	0.00455199	0.00530102	0	0	0	0.00390977	0.404255	0.358974
1	30	Female	65	7×6×2cm	T3	N3a	M0	Ⅲ-Ⅳ	3B	0	0	0	1.50019	0.00923345	0.0296591	3.87548	0.0332753	0.0526782	0.00150019	0.000174216	0.00486941	0	0	0	0.000387097	0.0052356	0.092437
0	99	Female	67	3.5×3×1cm	T3	N0	M0	Ⅱ-Ⅲ	2A	0.0118189	0	0.000198334	0.933696	0.00146242	0.0146767	3.59296	0.0239836	0.0440301	0.00260017	0	0.00436335	0	0	0	0.000723684	0	0.0990991
1	24	Male	52	7×6×2cm	T3-4	N3a	M0	Ⅲ	3	0.0748083	0.000187021	0.00163733	1.94502	0.0144628	0.0253786	2.43127	0.0137741	0.03684	0.00205723	0.000688705	0.003684	0	0	0	0.000846154	0.05	0.1
1	20	Male	53	6×6×3cm	T3	N0	M0	Ⅲ	2A	0.150021	0	0.00200229	2.65752	0.0632479	0.0143021	12.2375	0.0752137	0.138158	0.00342906	0.0042735	0.00314645	0	0	0	0.00028021	0.0568182	0.0227743
1	8	Female		5×4.8×0.2，2.5×2×0.8cm	T3	N2	M0	Ⅲ	3A	17.4491	0.145585	0.132322	0.485283	0.00317167	0.0115063	4.4625	0.0218052	0.134937	0.000843971	0.000396458	0.00261506	0	0	0	0.000189125	0.0181818	0.0193798
1	19	Female	53	8×7×1.5cm	T4a	N3a	M0	Ⅱ	3C	0.0353794	0	0.00225098	1.74244	0.0125931	0.0433315	0.371484	0.00199391	0.0129432	0.000353794	0	0.00225098	0	0	0	0.000952381	0	0.173913
1	57	Male	66	15×13×11cm	T3-4	N2	M0	Ⅲ	3	0.819584	0.00291168	0.0176446	0.571552	0.00234055	0.0151826	4.22733	0.0273552	0.0841198	0.00075488	0.000292569	0.0020517	0	0	0	0.000178571	0.0106952	0.0243902
0	102	Female	80	3.5×3×2cm	T1b	N0	M0	Ⅱ	1A	0.139782	0	0.00210526	2.51607	0.00998336	0.0328421	6.20632	0.046589	0.0698947	0.00167738	0.00249584	0.00126316	0	0	0	0.00027027	0.0535714	0.0180723
1	15	Female	73	1-4×3×3cm	T3	N2	M0	Ⅲ	3A	0.749794	0.00314913	0.0120985	2.5493	0.0146319	0.0448477	3.36657	0.0353506	0.0306633	0.000824773	0.000702329	0.00104297	0	0	0	0.000244989	0.0198675	0.0340136
1	10	Male	79	7.5×4.5×1.5cm	T4a	N3a	M0	Ⅲ	3C	0.0528781	0.000528781	0.000259202	0.853603	0.00405117	0.0194401	3.14247	0.0296375	0.0357698	0.00030216	0	0.00103681	0	0	0	9.61538e-05	0	0.0289855
0	99	Male	62	3.5×2.5×0.5cm	T2-3	N1	M0	Ⅱ-Ⅲ	2	0.572907	0	0.00615446	1.99593	0.013369	0.0204487	2.16226	0.0294118	0.0210443	0.00110885	0.0026738	0.000992654	0	0	0	0.000512821	0.0909091	0.0471698
1	17	Male	72	7×5×4cm	T3	N3a	M0	Ⅲ	3B	0.0372745	7.4549e-05	0.000402307	2.40048	0.0127581	0.0329891	3.00432	0.0214873	0.0368781	0.00074549	0.000503609	0.000938715	0	0	0	0.000248139	0.0234375	0.0254545
1	7	Female	74	5×3×1cm	T3	N3a	M1	Ⅱ-Ⅲ	4	0.111003	0.000138754	0.00218613	2.05356	0.0162297	0.0259213	1.66505	0.00873908	0.0265459	0.000555016	0.000249688	0.000936914	0	0	0	0.000333333	0.0285714	0.0352941
1	4	Male	72	15×13×11cm	T3	N2	M0	Ⅱ	3A	0	0	0	1.27253	0.00915751	0.0135786	1.9795	0.0018315	0.0240911	0.000706964	0	0.00087604	0	0	0	0.000357143	0	0.0363636
1	95	Male	78		T3	N3a	M0	Ⅲ	3B	0.0390219	0	0.000446296	1.39178	0.0217391	0.0127938	3.49896	0.0331263	0.0352574	0.000650364	0	0.000743826	0	0	0	0.000185874	0	0.021097
0	99	Male	61	6.5×5.5×1cm	T2	N3a	M0	Ⅲ	3A	0.0105009	0.000105009	0	12.6641	0.162692	0.0915683	1.03959	0.00638842	0.0142946	0.000525045	0.000425894	0.000621504	0	0	0	0.000505051	0.0666667	0.0434783
1	9	Male	73	2×1.5×0.4cm	T2	N0	M0	Ⅱ-Ⅲ	1B	0	0	0	0.315228	0	0.00704225	2.23084	0.00395083	0.0449621	0.000242483	0	0.000541712	0	0	0	0.000108696	0	0.0120482
0	99	Female	57	3×2×0.6cm	T1b	N1	M0	Ⅱ	1B	0.873016	0.000396825	0.00914894	6.21032	0.244118	0.0489362	3.21429	0.0735294	0.0291489	0.00119048	0.0117647	0.000425532	0	0	0	0.00037037	0.16	0.0145985
1	47	Female	77	10×7.5×1cm	T3	N0	M0	Ⅱ-Ⅲ	2A	70.0223	0.617352	0.480492	1.49282	0.0168206	0.00424088	2.85167	0.0277089	0.0330789	0.000446571	0.000450552	0.000424088	0	0	0	0.0001566	0.0162602	0.0128205
1	2	Female	69	2.5×2×0.4，1.2×1×0.3，6×2.5×1.5cm	T3	N2	M1	Ⅲ-Ⅳ	3A	0	0	0	0.347966	0	0.00548986	2.30193	0.0124269	0.0291385	0.000267666	0	0.000422297	0	0	0	0.000116279	0	0.0144928
1	17	Male	71	4.5×5×1.5cm	T3	N1	M0	Ⅱ-Ⅲ	2B	2.12971	0.00663527	0.0285096	1.81935	0.0117426	0.0235942	1.72303	0.0169093	0.017499	0.000214041	0	0.000393236	0	0	0	0.000124224	0	0.0224719
1	12	Female	68	7×6×1.5cm	T3	N3a	M0	Ⅲ	3B	0.376841	0.00182711	0.00547945	0.342583	0.00241857	0.00587084	1.65582	0.0114479	0.0289628	0.000342583	0.000322477	0.000391389	0	0	0	0.000206897	0.028169	0.0135135
1	4	Male	73	14×10×7cm	T4a	N3b	M0	Ⅲ	3C	0.550297	0.000550297	0.0144648	0.957517	0.00368201	0.0208936	4.0832	0.0241004	0.0729669	0.000110059	0	0.00032144	0	0	0	2.69542e-05	0	0.00440529
1	6	Male	77	7×4×1.5cm	T3	N3a	M1	Ⅲ	4	1.88787	0.00216081	0.0214569	2.28591	0.00677507	0.0261036	5.80007	0.0298103	0.0636873	0.00034118	0.000677507	0.000273336	0	0	0	5.88235e-05	0.0227273	0.00429185
0	100	Male	53	5.5×4.5×3.5cm	T3	N2	M0	Ⅲ	3A	0	0	0	1.11968	0.0109718	0.0112393	0.298582	0.015674	0.000591541	0.00124409	0.00783699	0	0	0	0	0.00416667	0.5	0
1	11	Male	61	11×8×2cm	T3-4	N2	M0	Ⅱ-Ⅲ	3	0	0	0	10.8885	0.0983995	0.614286	0.87108	0.00889152	0	0.00058072	0.000592768	0	0	0	0	0.000666667	0.0666667	0
1	99	Male	72	6×5.5×1.5cm,2.2×1.8×1cm	T3-4	N3a	M0	Ⅱ-Ⅲ	3	0.0536308	0.000214523	0.00140187	4.20466	0.0445496	0.0336449	1.00826	0.0115551	0.00514019	0.000214523	0.000278435	0	0	0	0	0.000212766	0.0240964	0
0		Male	79	10×10×8.2cm	T3	N0	M0	Ⅲ-Ⅳ	2A	4.78627	0.0337435	0.0798548	0.446891	0.00339982	0.0108893	5.88083	0.0573436	0.0676044	6.47668e-05	7.55515e-05	0	0	0	0	1.10132e-05	0.00131752	0
1	43	Female	81	2.8×2.5×1cm	T3	N0	M0	Ⅲ	2A	0	0	0	0	0	0	13.3676	0.119048	0.178947	0	0	0	0	0	0	0	0	0
1	11	Male	62	5×5×1cm	T3	N3a	M0	Ⅲ	3B	0	0	0	0	0	0	6.76203	0.064275	0.09	0	0	0	0	0	0	0	0	0
1	60	Female	57	9×5×1cm	T3	N0	M0	Ⅲ-Ⅳ	2A	0.483766	0.000558191	0.0081463	1.57224	0.0276722	0.00631754	3.56312	0.0249261	0.0440565	0	0	0	0	0	0	0	0	0
1	36	Male	72	5×2.5×1cm	T3	N0	M0	Ⅲ	2A	0.142383	0	0.00280374	0.237304	0	0.0046729	1.99336	0	0.0392523	0	0	0	0	0	0	0	0	0
1	22	Male	52	15×10×10cm 2×2×1.5cm	T3	N3b	M0	Ⅲ	3B	0.519031	0.000865052	0.00611621	4.75779	0.0059761	0.0795107	2.85467	0.0239044	0.0321101	0	0	0	0	0	0	0	0	0
1	23	Male	45	4×3×1.5cm	T3	N2	M1	Ⅱ	4	3.61842	0.00438596	0.0516693	0.877193	0.0123675	0.00715421	3.17982	0.0335689	0.0310016	0	0	0	0	0	0	0	0	0
0		Male	58	8×7×6cm	T3	N0	M0	Ⅱ-Ⅲ	2A	0	0	0	0.40293	0.00368777	0.00690846	1.4652	0.0131121	0.0276339	0	0	0	0	0	0	0	0	0
1	9	Male	77	3×2×0.5cm	T2	N2	M0	Ⅱ	2B	0	0	0	0.418771	0	0.0050229	1.84752	0.00814815	0.0205348	0	0	0	0	0	0	0	0	0
1	12	Male	67	15×8×1.5cm	T3	N3a	M0	Ⅱ-Ⅲ	3B	1.82648	0.000475647	0.0461764	1.86454	0.00514099	0.0398241	1.21766	0.00763359	0.0193012	0	0	0	0	0	0	0	0	0
0	99	Male	61	5×4×1cm	T3	N2	M0	Ⅱ-Ⅲ	3A	0.0106975	0.000106975	0	0.310227	0.00119095	0.00533643	1.64741	0.0148869	0.0183295	0	0	0	0	0	0	0	0	0
0		Male	48	8.5×7×5cm	T3	N2	M0	Ⅱ-Ⅲ	3A	0.0112663	0	0.00034459	0.360523	0.00150653	0.00792557	1.1041	0.0107131	0.0117161	0	0	0	0	0	0	0	0	0
0	99	Male	76	7.5×7.5×2cm	T3	N1	M0	Ⅲ	2B	0	0	0	6.0319	0.0463183	0.0704467	0.648056	0.00118765	0.0103093	0	0	0	0	0	0	0	0	0
0	100	Female	58	4×2×1cm	T3	N1	M0	Ⅱ	2B	0	0	0	3.75129	0.0525018	0.00953634	0.30974	0.00229035	0.00460375	0	0	0	0	0	0	0	0	0
1	3	Male	32	2.0×7×1.5cm		N3a	M1	Ⅲ-Ⅳ	4	0.351141	0.00050163	0.00352973	2.10685	0.00328947	0.022536	0.200652	0	0.00217214	0	0	0	0	0	0	0	0	0
1	3	Male	59	7×5.5×1cm	T4b	N1	M1	Ⅲ	4	0.591493	0.00465643	0.00413793	3.20916	0.0140706	0.0634483	0.0880946	0.000396354	0.00172414	0	0	0	0	0	0	0	0	0
0	106	Female	69	6×5.5×1cm	T3	N0	M0	Ⅲ	2A	0	0	0	5.12	0.0814859	0.022618	0.0727273	0.000299581	0.0011309	0	0	0	0	0	0	0	0	0
1	34	Male	77	6×2.5×1.5cm	T3	N1	M0	Ⅲ	2B	0	0	0	1.59453	0.00818554	0.0551724	0.0813537	0.000779575	0.000985222	0	0	0	0	0	0	0	0	0
