# Supplementary material for: CD226 identifies functional CD8+T cells in the tumor microenvironment and predicts a better outcome for human gastric cancer
Source: Front Immunol. 2023 Mar 28;14:1150803. doi: 10.3389/fimmu.2023.1150803 (PMC10086426; doi:10.3389/fimmu.2023.1150803)
Supplement: Supplementary file 6 [file Table_2.xlsx]

## Sheet: Sheet1
OS	OS time	Total Cells Count	PD-L1+ Cells Count	T-bet+ Cells Count	CD226+ Cells Count	CD8+ Cells Count	IFN-γ+ Cells Count	CK+ Cells Count	PD-L1+ CK+ Cells Count	CD8+ CD226+ Cells Count	CD8+ T-bet+ Cells Count	CD8+ IFN-γ+ Cells Count	CD8+ T-bet+ IFN-γ+ Cells Count	T-bet+ IFN-γ+ Cells Count	T-bet+ CD226+ Cells Count	Total Cells in EP Region Count	Total Cells in SA Region Count	PD-L1+ Cells in EP Region Count	PD-L1+ Cells in SA Region Count	T-bet+ Cells in EP Region Count	T-bet+ Cells in SA Region Count	CD226+ Cells in EP Region Count	CD226+ Cells in SA Region Count	CD8+ Cells in EP Region Count	CD8+ Cells in SA Region Count	IFN-γ+ Cells in EP Region Count	IFN-γ+ Cells in SA Region Count	CD8+ CD226+ Cells in EP Region Count	CD8+ CD226+ Cells in SA Region Count	CD8+ T-bet+ Cells in EP Region Count	CD8+ T-bet+ Cells in SA Region Count	CD8+ IFN-γ+ Cells in EP Region Count	CD8+ IFN-γ+ Cells in SA Region Count	CD8+ T-bet+ IFN-γ+ Cells in EP Region Count	CD8+ T-bet+ IFN-γ+ Cells in SA Region Count	T-bet+ IFN-γ+ Cells in EP Region Count	T-bet+ IFN-γ+ Cells in SA Region Count	T-bet+ CD226+ Cells in EP Region Count	T-bet+ CD226+ Cells in SA Region Count	CD226+ CD8+ T-bet+ Cells Count	CD226+ CD8+ IFN-γ+ Cells Count	CD226+ CD8+ T-bet+ Cells in EP Region Count	CD226+ CD8+ T-bet+ Cells in SA Region Count	CD226+ CD8+ IFN-γ+ Cells in EP Region Count	CD226+ CD8+ IFN-γ+ Cells in SA Region Count
1	21	11939	37	2997	622	2137	242	7530	15	137	1235	26	13	35	256	6883	5056	15	22	1530	1467	228	394	956	1181	165	77	42	95	565	670	17	9	10	3	26	9	93	163	90	0	29	61	0	0
1	78	7804	0	474	733	1042	2324	5698	0	197	271	337	69	102	120	5726	2078	0	0	342	132	395	338	771	271	2306	18	113	84	207	64	335	2	69	0	101	1	59	61	71	42	40	31	42	0
1	24	5347	4	1872	104	130	1256	3204	1	11	88	22	15	464	41	2904	2443	0	4	732	1140	42	62	40	90	1086	170	2	9	28	60	17	5	12	3	386	78	16	25	9	0	2	7	0	0
1	43	7317	14	1190	134	612	535	4910	1	41	242	46	23	81	37	4785	2532	1	13	771	419	42	92	431	181	524	11	15	26	178	64	45	1	22	1	80	1	11	26	17	0	6	11	0	0
1	6	8793	166	515	201	510	3	2005	19	3	132	0	0	0	6	1476	7317	9	157	71	444	10	191	44	466	0	3	1	2	13	119	0	0	0	0	0	0	0	6	0	0	0	0	0	0
1	3	7946	47	195	255	7	0	5362	37	0	6	0	0	0	4	5046	2900	35	12	159	36	71	184	2	5	0	0	0	0	2	4	0	0	0	0	0	0	1	3	0	0	0	0	0	0
1	9	8119	0	441	34	150	154	1703	0	0	24	1	0	4	1	1350	6769	0	0	93	348	0	34	11	139	80	74	0	0	2	22	1	0	0	0	1	3	0	1	0	0	0	0	0	0
1	2	3736	0	302	13	86	81	1734	0	1	10	0	0	15	0	1368	2368	0	0	137	165	0	13	17	69	70	11	0	1	2	8	0	0	0	0	15	0	0	0	0	0	0	0	0	0
1	9	4124	0	527	13	92	371	2386	0	1	14	1	0	125	0	2278	1846	0	0	417	110	0	13	9	83	366	5	0	1	1	13	1	0	0	0	125	0	0	0	0	0	0	0	0	0
0	107	269	0	114	5	13	77	136	0	1	12	0	0	22	2	124	145	0	0	44	70	1	4	2	11	75	2	0	1	2	10	0	0	0	0	21	1	0	2	1	0	0	1	0	0
1	11	3444	0	45	375	30	15	3352	0	2	3	0	0	0	6	3374	70	0	0	44	1	332	43	30	0	15	0	2	0	3	0	0	0	0	0	0	0	5	1	0	0	0	0	0	0
1	63
1	1	11147	207	1664	141	1069	172	4576	63	37	507	3	0	11	60	4175	6972	56	151	298	1366	2	139	227	842	162	10	0	37	78	429	3	0	0	0	10	1	1	59	22	0	0	22	0	0
1	8	3769	2	203	299	152	352	1990	0	24	22	7	0	18	30	1585	2184	0	2	111	92	81	218	40	112	307	45	4	20	3	19	3	4	0	0	15	3	5	25	5	2	0	5	1	1
0	106	6875	0	604	352	5	152	3494	0	0	1	0	0	10	5	3338	3537	0	0	153	451	272	80	1	4	147	5	0	0	1	0	0	0	0	0	9	1	3	2	0	0	0	0	0	0
1	74
0	106	5053	0	551	597	157	21	180	0	30	87	0	0	8	147	44	5009	0	0	5	546	5	592	0	157	4	17	0	30	0	87	0	0	0	0	0	8	2	145	20	0	0	20	0	0
1	22	13403	109	2361	104	188	2328	10912	54	4	87	6	2	414	10	10826	2577	62	47	1894	467	61	43	88	100	2304	24	1	3	54	33	5	1	2	0	410	4	5	5	0	1	0	0	1	0
1	16	11504	0	1135	519	381	3189	7383	0	20	128	107	25	286	52	6458	5046	0	0	723	412	241	278	216	165	2637	552	7	13	73	55	96	11	22	3	259	27	26	26	9	3	4	5	3	0
1	19	11306	4	87	197	42	4	9486	0	4	1	0	0	0	0	9529	1777	0	4	75	12	120	77	19	23	4	0	0	4	1	0	0	0	0	0	0	0	0	0	0	0	0	0	0	0
1	55	1856	0	407	34	318	55	943	0	9	99	0	0	2	8	875	981	0	0	147	260	6	28	78	240	55	0	3	6	29	70	0	0	0	0	2	0	1	7	3	0	1	2	0	0
1	23	10143	50	1765	1054	2054	135	3686	8	375	582	4	2	19	224	3589	6554	7	43	515	1250	38	1016	270	1784	135	0	19	356	152	430	4	0	2	0	19	0	20	204	98	0	14	84	0	0
1	8	9479	1654	1169	46	423	8	7560	1380	8	197	1	1	1	7	7567	1912	1401	253	874	295	24	22	165	258	2	6	3	5	84	113	0	1	0	1	0	1	1	6	3	0	0	3	0	0
1	17	9344	199	367	170	161	0	4336	62	2	36	0	0	0	11	4258	5086	54	145	161	206	50	120	72	89	0	0	0	2	22	14	0	0	0	0	0	0	6	5	1	0	0	1	0	0
0		8876	1	470	32	98	0	6091	0	0	19	0	0	0	2	5974	2902	0	1	283	187	9	23	64	34	0	0	0	0	11	8	0	0	0	0	0	0	1	1	0	0	0	0	0	0
1	17	13414	5	966	322	403	552	6980	1	10	71	6	0	35	38	5957	7457	2	3	310	656	76	246	128	275	500	52	3	7	21	50	5	1	0	0	30	5	8	30	2	0	2	0	0	0
0	102	13474	16	4004	619	1488	54	1267	1	135	906	1	0	41	257	831	12643	2	14	307	3697	78	541	307	1181	3	51	42	93	211	695	0	1	0	0	3	38	39	218	90	0	32	58	0	0
1	20	7913	0	314	331	299	1876	6822	0	9	63	45	13	87	5	6769	1144	0	0	264	50	296	35	203	96	1859	17	6	3	50	13	44	1	12	1	86	1	3	2	2	3	1	1	3	0
1	50	11495	41	2367	792	655	1876	8784	4	30	418	41	23	261	102	8836	2659	4	37	1569	798	690	102	452	203	1837	39	21	9	285	133	41	0	23	0	256	5	89	13	14	2	11	3	2	0
0	102	3577	5	285	90	222	614	1356	0	6	41	12	1	15	7	1202	2375	0	5	78	207	12	78	56	166	612	2	3	3	9	32	12	0	1	0	15	0	2	5	0	0	0	0	0	0
1	4	2829	0	399	36	56	2	601	0	2	9	0	0	0	4	546	2283	0	0	58	341	5	31	1	55	0	2	0	2	1	8	0	0	0	0	0	0	1	3	0	0	0	0	0	0
0		15440	739	924	69	908	5	13123	521	1	402	0	0	0	4	13236	2204	563	176	646	278	45	24	759	149	5	0	1	0	328	74	0	0	0	0	0	0	2	2	0	0	0	0	0	0
0	101	10989	15	89	1317	133	666	8492	5	52	7	0	0	10	21	8348	2641	5	10	61	28	1009	308	94	39	658	8	38	14	7	0	0	0	0	0	10	0	16	5	5	0	5	0	0	0
1	22	4141	42	554	71	180	187	1625	2	23	56	0	0	7	15	1525	2616	2	40	104	450	5	66	6	174	179	8	0	23	1	55	0	0	0	0	7	0	0	15	8	0	0	8	0	0
1	12	8757	33	1432	30	145	198	6248	16	3	109	0	0	14	10	6202	2555	19	14	756	676	15	15	71	74	194	4	2	1	65	44	0	0	0	0	14	0	4	6	3	0	2	1	0	0
0	101	13789	4742	1492	275	911	116	10173	3915	45	438	0	0	4	92	9987	3802	3870	872	865	627	55	220	378	533	116	0	6	39	172	266	0	0	0	0	4	0	11	81	35	0	4	31	0	0
1	17	7957	13	435	772	594	3405	4544	1	132	122	117	11	43	18	4228	3729	1	12	86	349	309	463	146	448	2670	735	17	115	32	90	86	31	7	4	20	23	3	15	13	23	3	10	12	11
1	23	1824	66	754	16	58	35	617	8	0	33	0	0	19	7	566	1258	1	65	343	411	7	9	19	39	20	15	0	0	15	18	0	0	0	0	14	5	6	1	0	0	0	0	0	0
1	17	10867	1	535	1533	3001	653	3847	1	657	262	41	1	8	80	3594	7273	1	0	247	288	153	1380	606	2395	639	14	67	590	84	178	41	0	1	0	8	0	9	71	57	0	6	51	0	0
1	9	5422	11	148	598	980	38	3120	8	76	71	1	0	0	19	2809	2613	8	3	68	80	403	195	448	532	37	1	45	31	37	34	1	0	0	0	0	0	12	7	7	0	7	0	0	0
1	65	7097	8	747	825	1026	62	1140	0	193	154	1	0	29	43	875	6222	0	8	143	604	37	788	98	928	42	20	13	180	27	127	1	0	0	0	15	14	10	33	14	0	4	10	0	0
1	17	11024	8	318	299	463	1606	7333	1	59	81	7	0	17	44	7304	3720	1	7	180	138	80	219	176	287	1592	14	23	36	40	41	7	0	0	0	17	0	15	29	18	0	7	11	0	0
1	85	2141	169	297	242	41	74	875	5	3	14	2	0	20	4	818	1323	2	167	99	198	236	6	20	21	73	1	3	0	7	7	2	0	0	0	19	1	4	0	0	1	0	0	1	0
1	3	3987	14	474	84	8	11	681	2	0	6	0	0	6	36	304	3683	1	13	39	435	1	83	0	8	3	8	0	0	0	6	0	0	0	0	1	5	0	36	0	0	0	0	0	0
0		10920	0	261	44	160	5715	9663	0	0	54	35	7	91	2	9762	1158	0	0	217	44	36	8	128	32	5708	7	0	0	44	10	35	0	7	0	90	1	2	0	0	0	0	0	0	0
1	9	633	0	22	110	206	77	234	0	74	13	10	0	0	4	112	521	0	0	3	19	0	110	21	185	30	47	0	74	2	11	4	6	0	0	0	0	0	4	3	1	0	3	0	1
1	20	5806	8	664	522	2	5483	5611	4	1	1	2	1	556	30	5616	190	3	5	603	61	514	8	2	0	5413	70	1	0	1	0	2	0	1	0	543	13	29	1	1	1	1	0	1	0
0	100	8717	0	597	327	27	1732	5745	0	0	6	3	3	242	40	5676	3041	0	0	519	78	298	29	13	14	1717	15	0	0	4	2	3	0	3	0	241	1	36	4	0	0	0	0	0	0
0	100	6488	0	43	85	9	90	1861	0	1	0	1	0	1	0	1290	5198	0	0	1	42	16	69	1	8	59	31	1	0	0	0	1	0	0	0	0	1	0	0	0	1	0	0	1	0
0	100	6096	0	75	290	659	949	2887	0	66	43	59	6	8	21	2866	3230	0	0	19	56	53	237	292	367	945	4	14	52	12	31	59	0	6	0	8	0	2	19	6	1	0	6	1	0
1	20	9518	64	798	1171	2177	24	1745	24	577	214	2	2	17	52	1393	8125	20	44	367	431	83	1088	270	1907	23	1	33	544	73	141	2	0	2	0	17	0	11	41	25	0	3	22	0	0
1	73	6769	155	700	393	463	884	2162	10	83	104	39	13	104	46	2023	4746	6	149	227	473	108	285	174	289	852	32	33	50	37	67	39	0	13	0	99	5	14	32	16	3	7	9	3	0
0	100	10731	0	227	1145	241	2520	5576	0	95	37	3	1	6	61	5490	5241	0	0	49	178	247	898	74	167	2448	72	27	68	16	21	3	0	1	0	6	0	12	49	19	0	7	12	0	0
1	15	13337	100	1599	340	449	0	8649	42	11	247	0	0	0	25	8543	4794	42	58	1272	327	125	215	302	147	0	0	6	5	191	56	0	0	0	0	0	0	12	13	5	0	4	1	0	0
1	23	7444	3	1395	503	1031	804	1331	0	281	328	13	6	218	120	1160	6284	0	3	326	1069	20	483	69	962	707	97	18	263	60	268	8	5	4	2	199	19	19	101	96	0	17	79	0	0
1	22	1156	6	79	55	33	36	538	1	0	6	0	0	2	1	502	654	2	4	45	34	3	52	12	21	29	7	0	0	5	1	0	0	0	0	2	0	0	1	0	0	0	0	0	0
1	28	9339	0	381	1150	396	3923	5407	0	39	59	58	22	147	38	5330	4009	0	0	216	165	921	229	107	289	3827	96	21	18	28	31	50	8	20	2	129	18	27	11	11	18	8	3	17	1
1	7	7207	8	644	148	120	570	4170	1	4	21	1	0	120	2	4005	3202	1	7	408	236	65	83	35	85	501	69	1	3	6	15	1	0	0	0	112	8	0	2	0	0	0	0	0	0
1	25	10369	112	957	950	2621	438	5919	25	431	358	67	11	45	56	5843	4526	17	95	516	441	366	584	1313	1308	395	43	157	274	215	143	60	7	9	2	39	6	29	27	32	1	18	14	1	0
1	3	1413	273	338	28	261	39	264	51	14	143	11	8	24	19	187	1226	36	237	99	239	7	21	59	202	25	14	4	10	41	102	7	4	6	2	18	6	6	13	12	0	4	8	0	0
0	100	4019	0	1	45	12	13	1018	0	5	0	0	0	0	0	638	3381	0	0	0	1	7	38	10	2	10	3	5	0	0	0	0	0	0	0	0	0	0	0	0	0	0	0	0	0
0	100	11113	7	88	532	974	133	8134	2	85	44	7	1	4	7	8287	2826	2	5	64	24	207	325	452	522	128	5	34	51	33	11	6	1	1	0	4	0	4	3	0	0	0	0	0	0
1	48	5468	62	1091	424	447	29	1789	5	38	121	0	0	18	57	1520	3948	2	60	353	738	116	308	100	347	20	9	8	30	36	85	0	0	0	0	13	5	25	32	4	0	1	3	0	0
1	30	7999	0	241	120	310	1031	5822	0	12	104	22	9	65	7	5740	2259	0	0	167	74	53	67	191	119	1008	23	1	11	70	34	22	0	9	0	65	0	2	5	4	0	1	3	0	0
1	38	13605	30	1841	718	1878	38	6806	6	86	731	4	1	7	93	6654	6951	5	25	728	1113	413	305	617	1261	35	3	16	70	291	440	3	1	1	0	7	0	22	71	34	1	7	27	1	0
1	69	8608	0	509	578	1301	654	5139	0	210	172	56	7	16	59	5252	3356	0	0	245	264	188	390	576	725	610	44	50	160	73	99	48	8	5	2	12	4	15	44	20	6	5	15	4	2
0	99	5411	31	268	108	117	162	588	0	6	35	11	9	63	11	374	5037	0	31	30	238	5	103	11	106	11	151	1	5	5	30	0	11	0	9	2	61	2	9	2	0	1	1	0	0
0	99	4724	0	16	139	360	46	99	0	66	5	2	0	2	4	64	4660	0	0	2	14	20	119	42	318	9	37	19	47	2	3	0	2	0	0	0	2	2	2	4	0	2	2	0	0
0	99	8461	1	900	79	304	22	3590	0	22	90	1	1	4	6	3419	5042	0	1	194	706	5	74	82	222	14	8	0	22	24	66	0	1	0	1	0	4	0	6	1	0	0	1	0	0
1	53	11293	5	1022	848	1271	202	2460	0	84	337	2	2	16	43	1632	9661	0	5	132	890	166	682	134	1137	191	11	6	78	55	282	1	1	1	1	11	5	5	38	16	0	2	14	0	0
1	34	6146	0	3	98	5	14	5063	0	0	1	0	0	0	0	5131	1015	0	0	1	2	42	56	4	1	14	0	0	0	0	1	0	0	0	0	0	0	0	0	0	0	0	0	0	0
1	60	10749	52	1208	169	383	410	5065	6	0	164	8	3	23	6	4734	6015	3	49	415	793	131	38	118	265	379	31	0	0	56	108	6	2	1	2	9	14	4	2	0	0	0	0	0	0
1	69	2941	6	1103	109	890	30	428	0	49	563	5	5	21	71	271	2670	0	6	157	946	6	103	113	777	18	12	4	45	88	475	3	2	3	2	15	6	4	67	41	0	4	37	0	0
1	19	1596	6	130	29	28	144	292	2	18	0	0	0	27	1	266	1330	3	3	61	69	6	23	0	28	107	37	0	18	0	0	0	0	0	0	24	3	1	0	0	0	0	0	0	0
1	11	769	0	23	0	52	35	675	0	0	5	0	0	3	0	669	100	0	0	22	1	0	0	43	9	35	0	0	0	4	1	0	0	0	0	3	0	0	0	0	0	0	0	0	0
1	43	389	0	4	0	52	9	303	0	0	4	8	0	0	0	294	95	0	0	1	3	0	0	35	17	9	0	0	0	1	3	8	0	0	0	0	0	0	0	0	0	0	0	0	0
1	3	10910	1	195	391	1043	4281	7426	0	99	33	249	9	84	10	6417	4493	0	1	141	54	145	246	524	519	3620	661	38	61	24	9	217	32	9	0	78	6	4	6	0	11	0	0	9	2
1	40	3840	22	184	275	909	25	625	1	156	63	0	0	4	19	440	3400	0	22	24	160	71	204	193	716	13	12	53	103	9	54	0	0	0	0	0	4	2	17	13	0	2	11	0	0
1	17	12134	32	1374	270	1755	62	9989	7	73	376	6	3	22	50	9928	2206	8	24	1106	268	182	88	1332	423	60	2	52	21	315	61	6	0	3	0	21	1	35	15	26	1	19	7	1	0
1	47	15675	10976	844	234	447	2	13109	9677	7	131	0	0	0	35	13317	2358	9843	1133	745	99	224	10	369	78	2	0	6	1	117	14	0	0	0	0	0	0	34	1	4	0	3	1	0	0
1	12	10512	192	1036	196	128	6179	6468	5	0	57	43	24	394	14	6419	4093	3	189	441	595	33	163	49	79	5954	225	0	0	26	31	38	5	21	3	346	48	2	12	0	0	0	0	0	0
1	10	13238	7	2564	113	416	3268	9351	7	4	166	106	51	888	14	9380	3858	6	1	1961	603	38	75	278	138	3175	93	0	4	118	48	99	7	49	2	874	14	7	7	1	0	0	1	0	0
1	20	4666	7	2337	124	571	59	1484	0	16	406	4	3	44	49	1170	3496	0	7	566	1771	74	50	88	483	47	12	5	11	58	348	2	2	1	2	35	9	30	19	10	0	3	7	0	0
1	57	9273	76	1883	53	392	28	6874	27	7	206	0	0	14	9	6836	2437	33	43	1456	427	16	37	187	205	28	0	2	5	98	108	0	0	0	0	14	0	3	6	4	0	1	3	0	0
1	21	9039	79	2913	692	2998	144	4343	12	260	1335	42	35	98	283	3981	5058	9	70	1626	1287	254	438	1285	1713	114	30	97	163	747	588	31	11	27	8	80	18	122	161	138	2	58	80	0	2
1	4	9086	50	941	87	371	241	5803	5	1	139	8	5	43	3	5975	3111	5	45	675	266	22	65	144	227	208	33	0	1	73	66	5	3	3	2	41	2	1	2	0	0	0	0	0	0
1	4	3041	6	43	112	250	1227	1459	0	30	24	41	1	7	4	1368	1673	0	6	13	30	3	109	39	211	1055	172	1	29	3	21	19	22	0	1	5	2	0	4	3	4	0	3	1	3
1	36	2107	3	164	5	42	67	1091	0	0	7	0	0	0	0	1037	1070	0	3	12	152	0	5	0	42	62	5	0	0	0	7	0	0	0	0	0	0	0	0	0	0	0	0	0	0
0	99	194	12	3	6	13	18	2	0	2	1	2	0	0	1	0	194	0	12	0	3	0	6	0	13	0	18	0	2	0	1	0	2	0	0	0	0	0	1	0	0	0	0	0	0
0	99	10977	7	923	1188	753	1509	4375	0	164	221	11	5	174	76	3866	7111	0	7	503	420	567	621	172	581	1368	141	20	144	104	117	9	2	3	2	162	12	30	46	39	0	18	21	0	0
0	99	5040	44	136	313	162	67	538	2	6	7	7	0	2	5	340	4700	1	43	6	130	83	230	25	137	44	23	4	2	1	6	5	2	0	0	1	1	0	5	0	0	0	0	0	0
1	95	7688	3	340	107	269	224	1157	0	5	29	7	3	24	3	966	6722	0	3	83	257	21	86	32	237	116	108	0	5	10	19	4	3	3	0	15	9	1	2	1	0	0	1	0	0
0	99	2006	0	5	121	13	5	937	0	0	0	0	0	0	0	842	1164	0	0	0	5	39	82	1	12	5	0	0	0	0	0	0	0	0	0	0	0	0	0	0	0	0	0	0	0
0	99	8821	19	703	819	621	1	537	1	136	36	0	0	0	8	263	8558	0	19	0	703	24	795	6	615	1	0	4	132	0	36	0	0	0	0	0	0	0	8	2	0	0	2	0	0
0	99	7148	15	1328	527	686	1410	1811	0	102	316	58	27	158	161	1500	5648	0	15	200	1128	67	460	88	598	994	416	14	88	51	265	31	27	15	12	104	54	23	138	55	9	9	46	4	5
0	99	4157	118	1640	472	484	554	2217	59	183	391	41	34	215	261	1979	2178	68	50	942	698	371	101	307	177	512	42	148	35	287	104	41	0	34	0	201	14	220	41	165	30	140	25	30	0
0	99	9348	1	715	29	154	103	4989	1	0	62	1	0	18	1	5038	4310	1	0	315	400	6	23	75	79	100	3	0	0	26	36	1	0	0	0	17	1	0	1	0	0	0	0	0	0
1	99	9323	5	456	392	94	267	7147	2	2	37	1	0	3	5	7183	2140	2	3	399	57	320	72	83	11	267	0	2	0	35	2	1	0	0	0	3	0	3	2	0	0	0	0	0	0
0	99	11107	49	2512	1080	984	80	3443	6	155	524	0	0	27	314	3303	7804	4	45	840	1672	338	742	299	685	80	0	36	119	201	323	0	0	0	0	27	0	81	233	76	0	24	52	0	0
0	99	9523	1	653	1206	99	223	4726	1	5	30	2	0	62	130	4696	4827	1	0	519	134	764	442	30	69	218	5	2	3	20	10	2	0	0	0	62	0	121	9	1	0	1	0	0	0
